# Supplementary material for: Trophic and tectonic limits to the global increase of marine invertebrate diversity
Source: Sci Rep. 2017 Nov 21;7:15969. doi: 10.1038/s41598-017-16257-w (PMC5698323; doi:10.1038/s41598-017-16257-w)
Supplement: Supplementary file 2 — Dataset [file 41598_2017_16257_MOESM2_ESM.xlsx]

## Sheet: Time_series_linear_interpol
Time	Mar Org C burial	Mar Org C burial	Diversity CR	Diversity SQS	cCR	cSQS	Sea level	ShelfAr	Subduct Age
(Myr ago)	(Tmol yr-1)	(Tmol yr-1)	(#gen)	(#gen)	(#gen Tmol-1 yr)	(#gen Tmol-1 yr)	(m)	(106 Km-2)	(Myr)
17.3	4.482	4.388	649	435	144.801	97.0549	43.17	55.1	57.7
28.5	4.717	4.255	565	481	119.78	101.972	13.04	55.1	40.5
37.1	4.364	4.475	578	480	132.447	109.991	136.8	60.8	37
48.1	4.138	5.161	565	439	136.539	106.09	138.1	69.1	40.6
60.6	4.084	4.946	565	389	138.345	95.2498	212.8	71.3	33.8
68	3.988	4.95	548	358	137.412	89.7693	116.5	68.7	37.2
77	3.986	4.72	561	340	140.743	85.2985	342	70.3	49.5
88.5	4.115	4.59	679	421	165.006	102.309	356.6	73.5	62
96.5	3.921	5.27	541	372	137.975	94.8738	318.5	74.4	63
105.8	3.826	5.392	556	387	145.321	101.15	324.1	77	64.7
118.5	3.543	4.75	526	302	148.462	85.2385	266.3	74.8	51.9
130.7	2.94	3.801	481	282	163.605	95.9184	216.9	59.1	58.9
140.9	2.707	2.69	420	258	155.153	95.3085	148.3	60.1	60.6
148.2	2.951	2.62	397	243	134.531	82.345	187.9	61.1	57.5
157.8	3.051	2.774	487	307	159.62	100.623	167.5	64	61.9
168.1	2.937	2.797	405	311	137.896	105.89	141.7	61.9	66.7
177.3	2.817	2.817	323	163	114.661	57.863	111.3	59.2	52.9
186.3	2.924	2.485	274	135	93.7073	46.1696	85.97	56.5	46.2
194.6	3.573	2.68	291	170	81.4442	47.5791	33.78	56.8	47
208.1	4.853	3.03	375	295	77.2718	60.7871	89.87	57.7	37.2
222.2	5.006	2.912	410	245	81.9017	48.9413	91.05	57.7	43.2
236.5	3.962	3.2	345	184	87.0772	46.4412	20.78	50.1	50.1
248	3.631	3.24	334	169	91.9857	46.5437	-35.6	45.3	48.2
255.7	3.602	2.542	517	262	143.531	72.7374	131.7	49.2	45.3
265.5	3.878	2.63	574	353	148.014	91.0263	177.9	54.1	45.3
277.5	4.378	3.14	453	391	103.472	89.3102	226.4	57.1	46.8
291.7	4.64	3.482	308	265	66.3793	57.1121	269.5	60.7	41.9
302.8	4.024	3.488	280	236	69.5825	58.6481	293.8	62.7	33.7
312.3	3.467	3.291	332	251	95.76	72.3969	305.1	64.5	33.4
327.1	3.378	2.887	304	192	89.9941	56.8384	326.2	67.1	33.8
342.8	4.348	2.944	360	238	82.7967	54.7378	360.5	67.1	30
355.1	4.558	3.942	416	282	91.2681	61.8692	318.3	67.1	27.4
368.4	4.044	3.758	376	247	92.9773	61.0781	374.1	72.6	28.5
379.9	3.724	3.491	336	215	90.2256	57.7336	397	75.3	31.5
387.8	4.028	3.43	448	281	111.221	69.7617	372.8	76.4	27.5
400.5	5.09	4.005	561	399	110.216	78.389	351.2	78.3	28.3
413.6	5.907	4.396	470	379	79.5666	64.1612	303.8	79.3	39.3
423.1	5.264	4.359	430	330	81.6869	62.69	496.7	74.4	40.9
435.9	4.671	4.063	390	268	83.4939	57.3753	519.3	67.7	36.3
446.6	4.27	3.954	418	273	97.8923	63.9344	577.3	62.2	31.4
455	4.066	4.07	399	270	98.1308	66.4043	600.9	57.9	29.3
463.2	3.842	4.426	362	292	94.2218	76.0021	536.3	53.7	29.6
472.5	3.827	4.49	364	321	95.1137	83.8777	482.8	49	31.1
484.5	4.678	4.575	310	271	66.2676	57.9307	437.7	61.4	26
495.5	4.661	4.81	325	238	69.7275	51.062	507.4	66.6	21.6
